# Supplementary material for: A Trip Back Home: Resistance to Herbivores of Native and Non-Native Plant Populations of Datura stramonium
Source: Plants (Basel). 2024 Jan 2;13(1):131. doi: 10.3390/plants13010131 (PMC10780412; doi:10.3390/plants13010131)
Supplement: Supplementary file 1 [file plants-13-00131-s001.zip]

Archive with 1 entries (1 files):
- plants-2694878-supplementary.pdf
